# Supplementary material for: Push-Pull OPEs in Blue-Light Anticancer Photodynamic Therapy
Source: Molecules. 2025 May 24;30(11):2310. doi: 10.3390/molecules30112310 (PMC12155855; doi:10.3390/molecules30112310)
Supplement: Supplementary file 1 [file molecules-30-02310-s001.zip]

Archive with 1 entries (1 files):
- molecules-3590245-supplementary.pdf
